# Supplementary material for: Conserved collateral antibiotic susceptibility networks in diverse clinical strains of Escherichia coli
Source: Nat Commun. 2018 Sep 10;9:3673. doi: 10.1038/s41467-018-06143-y (PMC6131505; doi:10.1038/s41467-018-06143-y)
Supplement: Supplementary file 4 — Supplementary Data 1 [file 41467_2018_6143_MOESM4_ESM.xls]

## Sheet: CIP-R Mutant Mutations
		Supplementary Data 1. All identified mutations in the ciprofloxacin-resistant mutants.
AMR Group	Strain Background	Mutation type	Effect	Gene	Gene Function	Nucleotide mutation	Amino acid mutation	Putative CIPR mechanism or pathway	Known and putative CIPR Mechanisms References	Efflux Group for Statistical Analyses	Resistance Mechanism for Statistical Analyses
Ciprofloxacin-Resistant Mutants	K56-2 CIPR	Point mutation	Non-synonymous	gyrA	DNA gyrase (type II topoisomerase), subunit A (EC 5.99.1.3)	C -> T	S83L	Drug target modification	2, 5-9	None	GyrA + ParC
		Point mutation	Non-synonymous	gyrA	DNA gyrase (type II topoisomerase), subunit A (EC 5.99.1.3)	C -> A	A119E	Drug target modification	10
		Point mutation	Non-synonymous	parC	DNA topoisomerase IV, subunit A (EC 5.99.1.-)	G -> A	G78D	Drug target modification	11
	K56-12 CIPR	Point mutation	Non-synonymous	gyrA	DNA gyrase (type II topoisomerase), subunit A (EC 5.99.1.3)	G -> A	D87Y	Drug target modification	7, 8, 12	AcrAB-TolC + MdtK	GyrA, AcrAB-TolC + MdtK
		Deletion	12 bp inframe (4 AA) deletion, conservative	rpoB	RNA polymerase, beta subunit (EC 2.7.7.6)	del CAGATGCCGTGT	del Q767-C770	Increased drug efflux (MdtK)	1
		Point mutation	Non-synonymous	rpoC	RNA polymerase, beta prime subunit (EC 2.7.7.6)	T - > G	I1357S	Increased drug efflux (MdtK)	1
		Deletion	9 bp inframe deletion, disruptive	marR	Transcriptional repressor of multiple antibiotic resistance	del GGTCGACCT	del S65-L68, ins S	Increased drug efflux (AcrAB-TolC)	3
		Deletion	≥ 11850 bp deletion	9 ORFs including:		del [≥ 11850 bp]
					Partial Host specificity protein
					phage tail protein
					iron ABC transporter permease
					hypothetical protein
					manganese/iron transporter ATP-binding protein
					iron ABC transporter substrate specificity binging protein
					acetyltransferase
					putatitve transcriptional regulator
					acetyltransferase
	K56-16 CIPR	Point mutation	Non-synonymous	gyrA	DNA gyrase (type II topoisomerase), subunit A (EC 5.99.1.3)	C -> T	S83L	Drug target modification	2, 5-9	AcrAB-TolC + MdtK	GyrA, AcrAB-TolC + MdtK
		Deletion	12 bp deletion	Intergenic region (10 bp upstream of rpoB)	RNA polymerase, beta subunit (EC 2.7.7.6)	del AGCTCGCTGACA		Increased drug efflux (MdtK)	1
		Insertion	3 bp inframe (1 AA) insertion	marR	Transcriptional repressor of multiple antibiotic resistance	ins GCA	ins A A133_T134	Increased drug efflux (AcrAB-TolC)	3
		Deletion	278 bp deletion		tRNA-Arg, tRNA-Arg	del [278 bp]
		Deletion	4 bp deletion, frameshift	ybjG	Undecaprenyl pyrophosphate phosphatase (EC 3.6.1.27)	del CAAT	Q180 fs
	K56-41 CIPR	Point mutation	Non-synonymous	gyrA	DNA gyrase (type II topoisomerase), subunit A (EC 5.99.1.3)	C -> T	S83L	Drug target modification	2, 5-9	MdtK	GyrA + MdtK
		Deletion	9 bp deletion resulting in AA substitution	rpoC	RNA polymerase, beta prime subunit (EC 2.7.7.6)	del TTCTGCGTC	del I1220-L1223, ins M	Increased drug efflux (MdtK)	1
		Point mutation	Non-synonymous	fimD	Fimbrial usher outer membrane porin protein; FimCD chaperone-usher	T -> A	L263Q
		Point mutation	Non-synonymous	dgoT	D-galactonate transporter	G -> T	G11W
		Point mutation	Non-synonymous	aphA	Acid phosphatase/phosphotransferase, class B, non-specific (EC 3.1.3.2)	C -> G	A96G
		Point mutation	Unknown	Intergenic region (67 bp upstream of transposase)	transposase	G -> T
		Point mutation	Unknown	Intergenic region (15 bp downstream of hokC)	Toxic membrane protein, small	G -> A
	K56-44 CIPR	Point mutation	Non-synonymous	gyrA	DNA gyrase (type II topoisomerase), subunit A (EC 5.99.1.3)	C -> T	S83L	Drug target modification	2, 5-9	MdtK	GyrA + MdtK
		Insertion	3 bp inframe (1 AA) insertion	rpoB	RNA polymerase, beta subunit (EC 2.7.7.6)	ins CAG	ins Q T1255_Q1256	Increased drug efflux (MdtK)	1
		Point mutation	Non-synonymous	araH	L-arabinose ABC transporter permease	G -> T	K130N
	K56-50 CIPR	Point mutation	Non-synonymous	gyrA	DNA gyrase (type II topoisomerase), subunit A (EC 5.99.1.3)	C -> T	S83L	Drug target modification	2, 5-9	AcrAB-TolC + MdtK	GyrA, AcrAB-TolC + MdtK
		Point mutation	Non-synonymous	rpoC	RNA polymerase, beta prime subunit (EC 2.7.7.6)	C -> T	S486F	Increased drug efflux (MdtK)	1
		Deletion	3 bp inframe (1 AA) deletion	soxR	redox-sensitive transcriptional activator of soxS; autorepressor	del AGT	del S128	Increased drug efflux (AcrAB-TolC)	3
		Point mutation	Non-synonymous	frlB	Fructoselysine-6-P-deglycase (EC 3.5.-.-)	G -> A	V288M
		Point mutation	Non-synonymous	sbcC	Exonuclease, dsDNA, ATP-dependent	A -> T	S513C
		Point mutation	Synonymous		hypothetical protein	T -> C	=
	K56-68 CIPR	Point mutation	Non-synonymous	gyrA	DNA gyrase (type II topoisomerase), subunit A (EC 5.99.1.3)	C -> T	S83L	Drug target modification	2, 5-9	AcrAB-TolC + MdtK	GyrA, AcrAB-TolC + MdtK
		Insertion	7 bp insertion	Intergenic region (9 bp upstream of rpoD)	RNA polymerase, sigma 70 (sigma D) factor	ins TACCGTC		Increased drug efflux (MdtK)	1
		Deletion	371 bp deletion, frameshift	marR	Transcriptional repressor of multiple antibiotic resistance	del [371 bp]		Increased drug efflux (AcrAB-TolC)	3
		Insertion	2 bp insertion, frameshift	acrR	Transcriptional repressor	ins TGGCC	M201 fs	Increased drug efflux (AcrAB-TolC)	4
		Deletion	3 bp deletion resulting in AA substitution	aceE	Pyruvate dehydrogenase, decarboxylase component E1, thiamine triphosphate-binding (EC 1.2.4.1)	del ACG	del H453-A454, ins P
		Insertion	5 bp insertion, frameshift	lrgB	Putative membrane protein	ins TGGCC	F161 fs
		Deletion	1 bp deletion, unknown	Intergenic region (195 bp upstream of aphA)	Acid phosphatase/phosphotransferase, class B, non-specific (EC 3.1.3.2)	del A
	K56-70 CIPR	Point mutation	Non-synonymous	gyrA	DNA gyrase (type II topoisomerase), subunit A (EC 5.99.1.3)	C -> T	S83L	Drug target modification	2, 5-9	AcrAB-TolC + MdtK	GyrA, AcrAB-TolC + MdtK
		Point mutation	Non-synonymous	rpoB	RNA polymerase, beta subunit (EC 2.7.7.6)	A -> T	I668F	Increased drug efflux (MdtK)	1
		Deletion	214 bp deletion, includes start codon	marR	Transcriptional repressor of multiple antibiotic resistance	del [214 bp]		Increased drug efflux (AcrAB-TolC)	3
		Point mutation	Non-synonymous	gadB	Glutamate decarboxylase B, PLP-dependent (EC 4.1.1.15)	G -> A	R31H
	K56-75 CIPR	Point mutation	Non-synonymous	gyrA	DNA gyrase (type II topoisomerase), subunit A (EC 5.99.1.3)	C -> T	S83L	Drug target modification	2, 5-9	AcrAB-TolC + MdtK	GyrA, AcrAB-TolC, MdtK + Omp
		Deletion	12 bp deletion, resulting in AA substitution	rpoC	RNA polymerase, beta prime subunit (EC 2.7.7.6)	del GCTGGAAGCCCA	del T473-Q477, ins T	Increased drug efflux (MdtK)	1
		Deletion	194 bp deletion, frameshift	marR	Transcriptional repressor of multiple antibiotic resistance	del [194 bp]		Increased drug efflux (AcrAB-TolC)	3
		Point mutation	Non-synonymous	envZ	Sensory histidine kinase in two-component regulatory system with OmpR (EC 2.7.13.3)	T -> A	L84Q	Reduced drug uptake
		Insertion	1 bp insertion, frameshift	aufA	Putative major fimbrial subunit precursor	ins T	C117 fs
		Point mutation	Unknown	Intergenic region (51 bp downstream of ydeQ (b1502))	Putative fimbrial-like adhesin protein	T -> C
		Point mutation	Non-synonymous		DUF4132 family pseudogene; defective yehI paralog	G -> C	A636P
		Point mutation	Non-stop	irp	High-molecular-weight nonribosomal peptide/polyketide synthetase 2 (HMWP2)	T -> C	.968Q
		Point mutation	Non-synonymous	intS	CPS-53 (KpLE1) prophage; putative prophage CPS-53 integrase	G -> A	R176K
	K56-78 CIPR	Point mutation	Non-synonymous	gyrA	DNA gyrase (type II topoisomerase), subunit A (EC 5.99.1.3)	C -> T	S83L	Drug target modification	2, 5-9	AcrAB-TolC + MdtK	GyrA, AcrAB-TolC + MdtK
		Point mutation	Unknown	Intergenic region (28 upstream of rpoB)	RNA polymerase, beta subunit (EC 2.7.7.6)	T -> G		Increased drug efflux (MdtK)	1
		Deletion	9 bp deletion resulting in AA substitution	rpoB	RNA polymerase, beta subunit (EC 2.7.7.6)	del TCGACCACC	del I445-L448, ins I	Increased drug efflux (MdtK)	1
		Insertion	2 bp insertion, frameshift	marR	Transcriptional repressor of multiple antibiotic resistance	ins GC	G95 fs	Increased drug efflux (AcrAB-TolC)	3
		Deletion	2 bp deletion, frameshift	acrR	Transcriptional repressor	del AC	C134 fs	Increased drug efflux (AcrAB-TolC)	4
		Deletion	1 bp deletion, unknown	Intergenic region (118 bp downstream of ompF)	Outer membrane porin 1a (Ia;b;F)	del G
		Point mutation	Synonymous	gatC	Pseudogene, galactitol-specific enzyme IIC component of PTS	C -> T	=
		Point mutation	Unknown	Intergenic region (52 bp downstream of shoB)	Toxic membrane protein	T -> G
		Deletion	781 bp deletion	2 ORFs including:		del [781 bp] total
				slyA	Global transcriptional regulator	del [422 bp]	P6 fs
					Outer membrane protein, pcp	del [313 bp]	V51 fs
Ciprofloxacin First-Step Mutants	K56-2a	Point mutation	Non-synonymous	gyrA	DNA gyrase (type II topoisomerase), subunit A (EC 5.99.1.3)	G -> T	D87Y	Drug target modification	7, 8, 12	None	GyrA
		Point mutation	Synonymous	clbK	Colibactin hybrid non-ribosomal peptide synthetase/type I polyketide synthase	G -> A	=
	K56-2b	Point mutation	Non-synonymous	gyrA	DNA gyrase (type II topoisomerase), subunit A (EC 5.99.1.3)	C -> T	S83L	Drug target modification	2, 5-9	None	GyrA
	K56-2c	Point mutation	Non-synonymous	gyrA	DNA gyrase (type II topoisomerase), subunit A (EC 5.99.1.3)	C -> T	S83L	Drug target modification	2, 5-9	None	GyrA
	K56-12a	Point mutation	Non-synonymous	gyrA	DNA gyrase (type II topoisomerase), subunit A (EC 5.99.1.3)	G -> T	D87Y	Drug target modification	7, 8, 12	None	GyrA
	K56-12b	Point mutation	Non-synonymous	gyrA	DNA gyrase (type II topoisomerase), subunit A (EC 5.99.1.3)	C -> T	S83L	Drug target modification	2, 5-9	None	GyrA
		Deletion	13 bp deletion, frameshift	nrdR	Transcriptional repressor of genes related to precursor processing DNA synthesis and repair	del [13 bp]	F41 fs
		Insertion	1 bp insertion, frameshift		Endonuclease	ins C	W 42 fs
	K56-12c	Point mutation	Non-synonymous	gyrA	DNA gyrase (type II topoisomerase), subunit A (EC 5.99.1.3)	C -> T	S83L	Drug target modification	2, 5-9	None	GyrA
		Point mutation	Non-synonymous	kpsC	Capsule polysaccharide export protein	C -> G	H44D
		Point mutation	1 bp insertion, frameshift		Endonuclease	ins C	W 42 fs
	K56-78a	Point mutation	Non-synonymous	gyrA	DNA gyrase (type II topoisomerase), subunit A (EC 5.99.1.3)	C -> T	S83L	Drug target modification	2, 5-9	None	GyrA
	K56-78b	Point mutation	Non-synonymous	gyrA	DNA gyrase (type II topoisomerase), subunit A (EC 5.99.1.3)	G -> A	D87N	Drug target modification	13	None	GyrA
	K56-78c	Point mutation	Non-synonymous	gyrA	DNA gyrase (type II topoisomerase), subunit A (EC 5.99.1.3)	C -> T	S83L	Drug target modification	2, 5-9	None	GyrA
