# Supplementary material for: Conserved collateral antibiotic susceptibility networks in diverse clinical strains of Escherichia coli
Source: Nat Commun. 2018 Sep 10;9:3673. doi: 10.1038/s41467-018-06143-y (PMC6131505; doi:10.1038/s41467-018-06143-y)
Supplement: Supplementary file 5 — Supplementary Data 2 [file 41467_2018_6143_MOESM5_ESM.xls]

## Sheet: MEC-R Mutant Mutations
		Supplementary Data 2. All identified mutations in the mecillinam-resistant mutants.
AMR Group	Strain Background	Mutation type	Effect	Gene	Gene Function	Nucleotide mutation	Amino acid mutation	Putative MECR mechanism or pathway	Known and putative MECR Mechanisms References	Efflux Group for Statistical Analyses	Resistance Mechanism for Statistical Analyses
Mecillinam-Resistant Mutants	K56-2 MECR	Point mutation	Non-synonymous	aspS	Aspartate-tRNA synthetase (EC 6.1.1.12)	T -> G	L221R	tRNA synthetase	Thulin, E., Sundqvist, M., & Andersson, D.I. Amdinocillin (Mecillinam) resistance mutations in clinical isolates and laboratory-selected mutants of Escherichia coli. Antimicrob. Agents Chemother. 59, 1718-1727 (2015).	None	tRNA Synthesis/Processing
		Point mutation		intergenic region (upstream of hypothetical protein)	hypothetical protein	C -> A
	K56-12 MECR	Point mutation	Non-synonymous	aceE	Pyruvate dehydrogenase, decarboxylase component E1, thiamine triphosphate-binding (EC 1.2.4.1)	C -> T	S601L	Cellular metabolism		None	Cellular Metabolism
		Rearrangement	296 bp inversion	fimE	Tyrosine recombinase/inversion of on/off regulator of fimA
	K56-16 MECR	Point mutation		intergenic region		A -> G		tRNA synthetase		None	tRNA Synthesis/Processing
		Rearrangement	296 bp inversion	fimE	Tyrosine recombinase/inversion of on/off regulator of fimA
	K56-41 MECR	Point mutation	Non-synonymous	relA	(p)ppGpp synthetase I/GTP pyrophosphokinase (EC 2.7.6.5)	C -> A	F391L	ppGpp synthesis / stringent response	Thulin, E., Sundqvist, M., & Andersson, D.I. Amdinocillin (Mecillinam) resistance mutations in clinical isolates and laboratory-selected mutants of Escherichia coli. Antimicrob. Agents Chemother. 59, 1718-1727 (2015).	None	Stringent Response
		Point mutation	Non-synonymous		hypothetical protein	A -> T	Q72L
	K56-44 MECR	Point mutation	Non-synonymous	ispH	4-hydroxy-3-methylbut-2-enyl diphosphate reductase, 4Fe-4S protein (EC 1.17.1.2)	C -> T	A73V	Cellular respiration / stringent response	Thulin, E., Sundqvist, M., & Andersson, D.I. Amdinocillin (Mecillinam) resistance mutations in clinical isolates and laboratory-selected mutants of Escherichia coli. Antimicrob. Agents Chemother. 59, 1718-1727 (2015).	None	Stringent Response
		Point mutation	Nonsense	yoaD (adrB)	Putative membrane-anchored cyclic-di-GMP phosphodiesterase, regulator of cellulose production (EC 3.1.4.52)	T -> G	L253.
	K56-50 MECR	Point mutation	Nonsense	tusB	Mnm(5)-s(2)U34-tRNA synthesis 2-thiolation protein	G -> A	W95.	tRNA synthetase		None	tRNA Synthesis/Processing
		Point mutation	Non-synonymous	frlB	Fructoselysine-6-P-deglycase (EC 3.5.-.-)	G -> A	V288M	Cellular metabolism
	K56-68 MECR	deletion	2 bp deletion, frame shift	aceF	Pyruvate dehydrogenase, dihydrolipoyltransacetylase component E2 (EC 2.3.1.12)	del GC	A612 fs	Cellular metabolism		None	Cellular Metabolism
	K56-70 MECR	Point mutation		intergenic region		G -> T		Stringent response	Thulin, E., Sundqvist, M., & Andersson, D.I. Amdinocillin (Mecillinam) resistance mutations in clinical isolates and laboratory-selected mutants of Escherichia coli. Antimicrob. Agents Chemother. 59, 1718-1727 (2015).	None	Stringent Response
		Point mutation	Non-synonymous	dppF	Dipeptide/heme ABC transporter ATPas	C -> T	P311S
	K56-75 MECR	Point mutation	Non-synonymous	aspS	Aaspartyl-tRNA synthetase (EC 6.1.1.12)	C -> A	P227H	tRNA synthetase	Thulin, E., Sundqvist, M., & Andersson, D.I. Amdinocillin (Mecillinam) resistance mutations in clinical isolates and laboratory-selected mutants of Escherichia coli. Antimicrob. Agents Chemother. 59, 1718-1727 (2015).	None	tRNA Synthesis/Processing
	K56-78 MECR	Point mutation		intergenic region		A -> G		tRNA synthetase		None	tRNA Synthesis/Processing
		Rearrangement	296 bp inversion	fimE	Tyrosine recombinase/inversion of on/off regulator of fimA
