# Supplementary material for: Conserved collateral antibiotic susceptibility networks in diverse clinical strains of Escherichia coli
Source: Nat Commun. 2018 Sep 10;9:3673. doi: 10.1038/s41467-018-06143-y (PMC6131505; doi:10.1038/s41467-018-06143-y)
Supplement: Supplementary file 6 — Supplementary Data 3 [file 41467_2018_6143_MOESM6_ESM.xls]

## Sheet: NIT-R Mutant Mutations
		Supplementary Data 3. All identified mutations in the nitrofurantoin-resistant mutants.
AMR Group	Strain Background	Mutation type	Effect	Gene	Gene Function	Nucleotide mutation	Amino acid mutation	Putative NITR mechanism or pathway	Known and putative NITR Mechanisms References	Efflux Group for Statistical Analyses	Resistance Mechanism for Statistical Analyses
Nitrofurantoin-Resistant Mutants	K56-2 NITR	Point mutation	Nonsense	nfsA	Nitroreductase A, NADPH-dependent, FMN-dependent (EC 1.-.-.-)	C -> T	Q147.	Reduced drug activation	McCalla, D.R., Kaiser, C., & Green, M.H. Genetics of nitrofurazone resistance in Escherichia coli. J. Bacteriol. 133, 10-16 (1978).	EmrAB-TolC	NfsA, NfsB + EmrAB-TolC
		Deletion	1 bp deletion, Frameshift	nfsB	Dihydropteridine reductase, NAD(P)H-dependent, oxygen-insensitive (EC 1.5.1.34)	del A	K21 fs	Reduced drug activation	McCalla, D.R., Kaiser, C., & Green, M.H. Genetics of nitrofurazone resistance in Escherichia coli. J. Bacteriol. 133, 10-16 (1978).
		Deletion	89 bp deletion	mprA	Transcriptional repressor of microcin B17 synthesis and multidrug efflux	del [89 bp]		Efflux (EmrAB-TolC)	Hancock, R.E. Collateral damage. Nat. Biotechnol. 32, 66-68 (2014).
		Deletion	12 bp deletion, resulting in AA substitution	rpsF	30S ribosomal subunit protein S6	del CACTGCTGCCAT	del Y25-I29 ins Y		McCalla, D.R., Kaiser, C., & Green, M.H. Genetics of nitrofurazone resistance in Escherichia coli. J. Bacteriol. 133, 10-16 (1978).
	K56-12 NITR	Insertion	6 bp inframe (2 AA) insertion	nfsA	Nitroreductase A, NADPH-dependent, FMN-dependent (EC 1.-.-.-)	ins TCCAGT	T37-S38 ins SS	Reduced drug activation	McCalla, D.R., Kaiser, C., & Green, M.H. Genetics of nitrofurazone resistance in Escherichia coli. J. Bacteriol. 133, 10-16 (1978).	EmrAB-TolC	NfsA, NfsB + EmrAB-TolC
		Point mutation	Synonomous		transcription repressor of tripartite	A -> G	=
		Deletion	1 bp deletion, Frameshift	nfsB	Dihydropteridine reductase, NAD(P)H-dependent, oxygen-insensitive (EC 1.5.1.34)	Del A	V83 fs	Reduced drug activation	McCalla, D.R., Kaiser, C., & Green, M.H. Genetics of nitrofurazone resistance in Escherichia coli. J. Bacteriol. 133, 10-16 (1978).
		Deletion	84 bp inframe (28 AA) deletion	mprA	Transcriptional repressor of microcin B17 synthesis and multidrug efflux	del [84 bp]	del G121-K148	Efflux (EmrAB-TolC)	Hancock, R.E. Collateral damage. Nat. Biotechnol. 32, 66-68 (2014).
	K56-16 NITR	Point mutation	Non-synonymous	nfsB	Dihydropteridine reductase, NAD(P)H-dependent, oxygen-insensitive (EC 1.5.1.34)	G -> C	A156P	Reduced drug activation	McCalla, D.R., Kaiser, C., & Green, M.H. Genetics of nitrofurazone resistance in Escherichia coli. J. Bacteriol. 133, 10-16 (1978).	EmrAB-TolC	NfsA, NfsB + EmrAB-TolC
		Deletion	1 bp deletion, Frameshift	mprA	Transcriptional repressor of microcin B17 synthesis and multidrug efflux	del T	V128 fs	Efflux (EmrAB-TolC)	Hancock, R.E. Collateral damage. Nat. Biotechnol. 32, 66-68 (2014).
		Point mutation	Non-synonymous	dusC	tRNA-dihydrouridine synthase C (EC 1.-.-.-)	C -> T	A6V
		Deletion	17179 bp deletion	19 ORFs including:		del [17179 bp]
					ribosomal protein S6 modification protein
				nfsA	Nitroreductase A, NADPH-dependent, FMN-dependent (EC 1.-.-.-)			Reduced drug activation	McCalla, D.R., Kaiser, C., & Green, M.H. Genetics of nitrofurazone resistance in Escherichia coli. J. Bacteriol. 133, 10-16 (1978).
				ybjC	DUF1418 family protein
					Glutaredoxin
					hypothetical protein
					transporter
				zur (yjbK)	Transcriptional repressor, Zn(II)-binding
					hypothetical protein
					sugar phosphatase
					hypothetical protein
				mdfA	multidrug efflux system protein
					UDP pyrophosphate phosphatase
					PBP-6 precursor
					DeoR family transcriptional regulator
					glutathione S-transferase
					aldose dehydrogenase
				bssR	Repressor of biofilm formation by indole transport regulation
				rimO	Ribosomal protein S12 methylthiotransferase (EC 2.-.-.-)
				yliF	Putative membrane-anchored diguanylate cyclase
	K56-41 NITR	Point mutation	Non-synonymous	nfsA	Nitroreductase A, NADPH-dependent, FMN-dependent (EC 1.-.-.-)	G -> T	G126W	Reduced drug activation	McCalla, D.R., Kaiser, C., & Green, M.H. Genetics of nitrofurazone resistance in Escherichia coli. J. Bacteriol. 133, 10-16 (1978).	EmrAB-TolC	NfsA, NfsB + EmrAB-TolC
		Point mutation	Non-synonymous	nfsB	Dihydropteridine reductase, NAD(P)H-dependent, oxygen-insensitive (EC 1.5.1.34)	T -> G	L172R	Reduced drug activation	McCalla, D.R., Kaiser, C., & Green, M.H. Genetics of nitrofurazone resistance in Escherichia coli. J. Bacteriol. 133, 10-16 (1978).
		Deletion	352 bp deletion, frameshift	mprA	Transcriptional repressor of microcin B17 synthesis and multidrug efflux	del [352 bp]	D93 fs	Efflux (EmrAB-TolC)	Hancock, R.E. Collateral damage. Nat. Biotechnol. 32, 66-68 (2014).
	K56-44 NITR	Point mutation	Non-synonymous	nfsA	Nitroreductase A, NADPH-dependent, FMN-dependent (EC 1.-.-.-)	C -> G	S33R	Reduced drug activation	McCalla, D.R., Kaiser, C., & Green, M.H. Genetics of nitrofurazone resistance in Escherichia coli. J. Bacteriol. 133, 10-16 (1978).	MdtK	NfsA, NfsB + MdtK
		Point mutation		Intergenic region -- 28 bp upstream of rpoB	RNA polymerase, beta subunit (EC 2.7.7.6)	T -> G		Efflux (MdtK)
		Point mutation	Non-synonymous	rimO	Ribosomal protein S12 methylthiotransferase (EC 2.-.-.-)	A -> C	E415D
		Point mutation		Intergenic region -- 63 bp upstream of hypothetical protein	hypothetical protein	T -> A
		Deletion	≥ 33441 bp deletion	≥ 29 ORFs including:		del [≥ 33441 bp]
					protease
					hypothetical protein
					membrane protein
				nfrB	Bacteriophage N4 receptor, inner membrane subunit
					histidine kinase
					transcriptional regulator
					copper transporter
					copper binding protein
					copper resistance protein
					cation transporter
					aromatic AA transporter
					miniconductance mechanosensitive channel
				nfsB	Dihydropteridine reductase, NAD(P)H-dependent, oxygen-insensitive (EC 1.5.1.34)			Reduced drug activation	McCalla, D.R., Kaiser, C., & Green, M.H. Genetics of nitrofurazone resistance in Escherichia coli. J. Bacteriol. 133, 10-16 (1978).
					hypothetical protein
					membrane protein 2
					gamma-glutamyl ligase
					ubiquitin carboxyl-hydrolase
					membrane protein 3
					hypothetical protein
					phosphopantetheinyltransferase component of enterobactin synthase multienzyme complex
					disrupted hypothetical protein
					outer membrane protein
				enterobactin esterase (fes, EG10299)	enterobactin esterase
					hypothetical protein
				entF	Enterobactin synthase multienzyme complex component, ATP-dependent (EC 2.7.7.-)
				O-antigen length regulator (FepE, EG10297)	O-antigen length regulator
					iron-enterobactin transporter ATP-binding protein
					iron-enterobactin transporter permease
					iron-enterobactin transporter membrane protein
	K56-50 NITR	Deletion	1 bp deletion, Frameshift	nfsA	Nitroreductase A, NADPH-dependent, FMN-dependent (EC 1.-.-.-)	del G	G131 fs	Reduced drug activation	McCalla, D.R., Kaiser, C., & Green, M.H. Genetics of nitrofurazone resistance in Escherichia coli. J. Bacteriol. 133, 10-16 (1978).	None	NfsA + NfsB
		Point mutation	Non-synonymous	ydhB	LysR family putative transcriptional regulator	G -> A	G155D
		Deletion	≥ 28465 bp deletion	≥ 28 ORFs including:		del [≥ 28465 bp]
					putative transposase - conserved hypothetical protein
				entD	Phosphopantetheinyltransferase component of enterobactin synthase multienzyme complex (EC 2.7.8.-)
				fepA	Ferrienterobactin outer membrane transporter
					hypothetical protein
					putative enterochelin esterase
					conserved hypothetical protein
				entF	Enterobactin synthase multienzyme complex component, ATP-dependent (EC 2.7.7.-)
					hypothetical protein
				fepE	Regulator of length of O-antigen component of lipopolysaccharide chains
				fepC	Ferrienterobactin ABC transporter ATPase
				fepG	Iron-enterobactin ABC transporter permease
				fepD	Ferrienterobactin ABC transporter permease
				entS	Enterobactin exporter, iron-regulated
				fepB	Ferrienterobactin ABC transporter periplasmic binding protein
				menF	Isochorismate synthase 2 (EC 5.4.4.2)
				entE	2,3-dihydroxybenzoate-AMP ligase component of enterobactin synthase multienzyme complex (EC 2.7.7.58)
				entB	Enzyme; Biosynthesis of cofactors, carriers: Enterochelin (EC 3.3.2.1)
				entA	2,3-dihydro-2,3-dihydroxybenzoate dehydrogenase (EC 1.3.1.28)
				menI (ydiI)	1,4-dihydroxy-2-naphthoyl-CoA hydrolase (EC 3.1.2.28)
				cstA	carbon starvation protein involved in peptide utilization; APC peptide transporter family protein
					conserved hypothetical protein
					putative oxidoreductase
				ydbL	DUF1318 family protein
				ibrB
				ibrA
					conserved hypothetical protein
				dsbG	Thiol:disulfide interchange protein, periplasmic (EC 5.3.4.1)
					protease
					hypothetical protein
					membrane protein
				nfrB	Bacteriophage N4 receptor, inner membrane subunit
					histidine kinase
					transcriptional regulator
					copper transporter
					copper binding protein
					copper resistance protein
					cation transporter
					aromatic AA transporter
					miniconductance mechanosensitive channel
				nfsB	Dihydropteridine reductase, NAD(P)H-dependent, oxygen-insensitive (EC 1.5.1.34)			Reduced drug activation	McCalla, D.R., Kaiser, C., & Green, M.H. Genetics of nitrofurazone resistance in Escherichia coli. J. Bacteriol. 133, 10-16 (1978).
					hypothetical protein
					membrane protein 2
					gamma-glutamyl ligase
					ubiquitin carboxyl-hydrolase
					membrane protein 3
					hypothetical protein
					phosphopantetheinyltransferase component of enterobactin synthase multienzyme complex
					disrupted hypothetical protein
					outer membrane protein
					enterobactin esterase
					hypothetical protein
				entF	Enterobactin synthase multienzyme complex component, ATP-dependent (EC 2.7.7.-)
					O-antigen length regulator
					iron-enterobactin transporter ATP-binding protein
					iron-enterobactin transporter permease
					iron-enterobactin transporter membrane protein
	K56-68 NITR	Point mutation	Nonsense	nfsA	Nitroreductase A, NADPH-dependent, FMN-dependent (EC 1.-.-.-)	C -> T	R218.	Reduced drug activation	McCalla, D.R., Kaiser, C., & Green, M.H. Genetics of nitrofurazone resistance in Escherichia coli. J. Bacteriol. 133, 10-16 (1978).	EmrAB-TolC	NfsA, NfsB, EmrAB-TolC + AcrAB-TolC
		Point mutation	Non-synonymous	nfsB	Dihydropteridine reductase, NAD(P)H-dependent, oxygen-insensitive (EC 1.5.1.34)	C -> A	D91E	Reduced drug activation	McCalla, D.R., Kaiser, C., & Green, M.H. Genetics of nitrofurazone resistance in Escherichia coli. J. Bacteriol. 133, 10-16 (1978).
		Point mutation	Non-synonymous	mprA	Transcriptional repressor of microcin B17 synthesis and multidrug efflux	C -> T	P130S	Efflux (EmrAB-TolC)	Hancock, R.E. Collateral damage. Nat. Biotechnol. 32, 66-68 (2014).
		Point mutation	Unknown	Intergenic region (62 bp upstream of emrA)	Multidrug efflux system	G -> A		Efflux (EmrAB-TolC)
		Point mutation	Non-synonymous	marA	Multiple antibiotic resistance transcriptional regulator	A -> C	Y37S	possible efflux or MarA-mediated resistance
	K56-70 NITR	Point mutation	Nonsense	nfsA	Nitroreductase A, NADPH-dependent, FMN-dependent (EC 1.-.-.-)	T -> G	M1.	Reduced drug activation	McCalla, D.R., Kaiser, C., & Green, M.H. Genetics of nitrofurazone resistance in Escherichia coli. J. Bacteriol. 133, 10-16 (1978).	EmrAB-TolC	NfsA, NfsB + EmrAB-TolC
		Point mutation	Nonsense	nfsB	Dihydropteridine reductase, NAD(P)H-dependent, oxygen-insensitive (EC 1.5.1.34)	G -> A	W94.	Reduced drug activation	McCalla, D.R., Kaiser, C., & Green, M.H. Genetics of nitrofurazone resistance in Escherichia coli. J. Bacteriol. 133, 10-16 (1978).
		Deletion	1 bp deletion, Frameshift	mprA	Transcriptional repressor of microcin B17 synthesis and multidrug efflux	del A	E147 fs	Efflux (EmrAB-TolC)	Hancock, R.E. Collateral damage. Nat. Biotechnol. 32, 66-68 (2014).
		Point mutation	Non-synonymous	cca	Fused tRNA nucleotidyl transferase/2'3'-cyclic phosphodiesterase/2'nucleotidase and phosphatase (EC 2.7.7.72)	G -> C	R287P
		Point mutation	Non-synonymous	ybjC	DUF1418 family protein	T -> G	N91K
		Point mutation	Non-synonymous		hypothetical protein	T -> G	F306L
	K56-75 NITR	Insertion	≥ 374 bp insertion, frameshift	nfsB	Dihydropteridine reductase, NAD(P)H-dependent, oxygen-insensitive (EC 1.5.1.34)	ins [≥ 374 bp]		Reduced drug activation	McCalla, D.R., Kaiser, C., & Green, M.H. Genetics of nitrofurazone resistance in Escherichia coli. J. Bacteriol. 133, 10-16 (1978).	EmrAB-TolC	NfsA, NfsB + EmrAB-TolC
		Insertion	1 bp insertion, frameshift	mprA	Transcriptional repressor of microcin B17 synthesis and multidrug efflux	ins A	E147 fs	Efflux (EmrAB-TolC)	Hancock, R.E. Collateral damage. Nat. Biotechnol. 32, 66-68 (2014).
		Deletion	112 bp deletion	tRNA-Gln		del [112 bp]
		Deletion	32111 bp deletion	36 ORFs deleted or interrupted including:		del [32111 bp]
					sugar phosphatase
					membrane protein
					DeoR family transcriptional regulator
					Transporter
					membrane protein
					hypothetical protein
					glutaredoxin
				nfsA	Nitroreductase A, NADPH-dependent, FMN-dependent (EC 1.-.-.-)			Reduced drug activation	McCalla, D.R., Kaiser, C., & Green, M.H. Genetics of nitrofurazone resistance in Escherichia coli. J. Bacteriol. 133, 10-16 (1978).
				rpsF	30S ribosomal subunit protein S6
					hypothetical protein
				potG	Putrescine ABC transporter ATPase
					Spermidine/putrescine ABC transporter - substrate binding - permease -
				rlmC	23S rRNA m(5)U747 methyltransferase, SAM-dependent (EC 2.1.1.-)
					putative sulfatase
					putative transport protein
					putative phosphotransferase enzyme II, B
					arginine ABC transporter - substrate binding - ATP blinding, artM, artQ
					hypothetical protein
					Lipoprotine
				AmiD	1,6-anhydro-N-acetylmuramyl-L-alanine amidase, Zn-dependent; OM lipoprotein (EC 3.5.1.28)
					hypothetical protein
					hypothetical protein
					hypothetical protein
					hypothetical protein
					hypothetical protein
					Threonine aldolase
					hypothetical protein
					HCP oxidoreducase, NADH-dependent
	K56-78 NITR	Point mutation	Non-synonymous	nfsA	Nitroreductase A, NADPH-dependent, FMN-dependent (EC 1.-.-.-)	C -> T	T37M	Reduced drug activation	McCalla, D.R., Kaiser, C., & Green, M.H. Genetics of nitrofurazone resistance in Escherichia coli. J. Bacteriol. 133, 10-16 (1978).	None	NfsA
