# Supplementary material for: Conserved collateral antibiotic susceptibility networks in diverse clinical strains of Escherichia coli
Source: Nat Commun. 2018 Sep 10;9:3673. doi: 10.1038/s41467-018-06143-y (PMC6131505; doi:10.1038/s41467-018-06143-y)
Supplement: Supplementary file 7 — Supplementary Data 4 [file 41467_2018_6143_MOESM7_ESM.xls]

## Sheet: TMP-R Mutant Mutations
		Supplementary Data 4. All identified mutations in the trimethoprim-resistant mutants.
AMR Group	Strain Background	Mutation type	Effect	Gene	Gene Function	Nucleotide mutation	Amino acid mutation	Putative TMPR mechanism or pathway	Known and putative TMPR Mechanisms References	Efflux Group for Statistical Analyses	Resistance Mechanism for Statistical Analyses
Trimethoprim-Resistant Mutants	K56-2 TMPR	Point mutation		Intergenic region (58 bp upstream of folA)	Dihydrofolate reductase (EC 1.5.1.3)	C -> T		Drug target overproduction	Huovinen, P. Resistance to trimethoprim-sulfamethoxazole. Clin Infect Dis. 32, 1608-1614 (2001).	None	FolA mutation + overexpression
		Point mutation	Non-synonymous	folA	Dihydrofolate reductase (EC 1.5.1.3)	T -> A	W30R	Drug target modification	Huovinen, P. Resistance to trimethoprim-sulfamethoxazole. Clin Infect Dis. 32, 1608-1614 (2001).
	K56-12 TMPR	Point mutation	Non-synonymous	folA	Dihydrofolate reductase (EC 1.5.1.3)	T -> C	F153S	Drug target modification	Huovinen, P. Resistance to trimethoprim-sulfamethoxazole. Clin Infect Dis. 32, 1608-1614 (2001).	None	FolA
		Point mutation	Non-synonymous	folA	Dihydrofolate reductase (EC 1.5.1.3)	T -> G	D27E	Drug target modification	Huovinen, P. Resistance to trimethoprim-sulfamethoxazole. Clin Infect Dis. 32, 1608-1614 (2001).
		Point mutation		Intergenic region (27 bp upstream of yccM)	putative 4Fe-4S membrane protein	T -> C
		Point mutation	Synonymous	pelW	exopolygalacturonate lyase EC 4..2.2.9	A -> G	=
	K56-16 TMPR	Point mutation		Intergenic region (58 bp upstream of folA)	Dihydrofolate reductase (EC 1.5.1.3)	C -> T		Drug target overproduction	Huovinen, P. Resistance to trimethoprim-sulfamethoxazole. Clin Infect Dis. 32, 1608-1614 (2001).	None	FolA mutation + overexpression
		Point mutation	Non-synonymous	folA	Dihydrofolate reductase (EC 1.5.1.3)	C -> T	P21L	Drug target modification	Huovinen, P. Resistance to trimethoprim-sulfamethoxazole. Clin Infect Dis. 32, 1608-1614 (2001).
	K56-41 TMPR	Point mutation	Non-synonymous	folA	Dihydrofolate reductase (EC 1.5.1.3)	A -> C	I94L	Drug target modification	Huovinen, P. Resistance to trimethoprim-sulfamethoxazole. Clin Infect Dis. 32, 1608-1614 (2001).	None	FolA
		Point mutation	Non-synonymous	nadD	Nicotinic acid mononucleotide adenylyltransferase, NAD(P)-dependent (EC 2.7.7.18)	G -> C	G9A
		Deletion	1 bp deletion, frameshift	hypothetical protein	Unknown	del A	I46 fs
	K56-44 TMPR	Point mutation		Intergenic region (58 bp upstream of folA)	Dihydrofolate reductase (EC 1.5.1.3)	C -> T		Drug target overproduction	Huovinen, P. Resistance to trimethoprim-sulfamethoxazole. Clin Infect Dis. 32, 1608-1614 (2001).	None	FolA overexpression
	K56-50 TMPR	Point mutation	Non-synonymous	dnaA	Chromosomal replication initiator protein DnaA, DNA-binding transcriptional dual regulator	A -> G	D269G				FolA overexpression
		Point mutation	Unknown	Intergenic region (137 bp upstream of uxaB)	Altronate oxidoreductase, NAD-dependent (EC 1.1.1.58)	T -> C
		Point mutation		16S rRNA	16S ribosomal subunit	C -> T
		Point mutation		tRNA Ser		T -> C
		Point mutation		Intergenic region (262 bp upstream of hypothetical protein)	Unknown	A -> G
		Deletion	≥ 108 bp deletion		phage tail	del [108 bp]
		Amplification	≥ 14950 bp region amplified ≥ 20 times	≥ 14 ORFs including:		amp [≥ 14950 bp]
				caiT	Putative transporter
				fixA	Anaerobic carnitine reduction putative electron transfer flavoprotein subunit
				fixB	Putative electron transfer flavoprotein, NAD/FAD-binding domain and ETFP adenine nucleotide-binding domain-like protein
				fixC	Putative oxidoreductase
				fixX	Putative 4Fe-4S ferredoxin-type protein
				yaaU	Putative MFS sugar transporter; membrane protein
				kefF	Potassium-efflux system ancillary protein for KefC, glutathione-regulated; quinone oxidoreductase, FMN-dependent (EC 1.6.5.2)
				kefC	Potassium:proton antiporter
				folA	Dihydrofolate reductase (EC 1.5.1.3)			Drug target overproduction	Huovinen, P. Resistance to trimethoprim-sulfamethoxazole. Clin Infect Dis. 32, 1608-1614 (2001).
				apaH	Diadenosine tetraphosphatase (EC 3.6.1.41)
				apaG	Protein associated with Co2+ and Mg2+ efflux
				rsmA (ksgA)	16S rRNA m(6)A1518, m(6)A1519 dimethyltransferase, SAM-dependent (EC 2.1.1.-)
				pdxA	4-hydroxy-L-threonine phosphate dehydrogenase, NAD-dependent (EC 1.1.1.262)
				surA	Peptidyl-prolyl cis-trans isomerase (PPIase) (EC 5.2.1.8)
	K56-68 TMPR	Point mutation		Intergenic region (32 bp upstream of folA)	Dihydrofolate reductase (EC 1.5.1.3)	G -> A		Drug target overproduction	Huovinen, P. Resistance to trimethoprim-sulfamethoxazole. Clin Infect Dis. 32, 1608-1614 (2001).	None	FolA mutation + overexpression
		Point mutation	Non-synonymous	folA	Dihydrofolate reductase (EC 1.5.1.3)	A -> C	I94L	Drug target modification	Huovinen, P. Resistance to trimethoprim-sulfamethoxazole. Clin Infect Dis. 32, 1608-1614 (2001).
		Point mutation	Non-synonymous	neuB	N-acetylneuraminate synthase (EC 2.5.1.56)	A -> G	K117E
		Point mutation	Non-synonymous	hypothetical protein	Unknown	A -> G	D22G
		Deletion	5 bp deletion	Intergenic region (12 bp upstream of secA)		del TTCCT
	K56-70 TMPR	Point mutation	Non-synonymous	folA	Dihydrofolate reductase (EC 1.5.1.3)	T -> G	L28R	Drug target modification	Huovinen, P. Resistance to trimethoprim-sulfamethoxazole. Clin Infect Dis. 32, 1608-1614 (2001).	None	FolA
		Point mutation	Non-synonymous	aceE	Pyruvate dehydrogenase, decarboxylase component E1, thiamine triphosphate-binding (EC 1.2.4.1)	T -> A	W579R	Cellular metabolism
		Point mutation	Synonymous		putative transport protein	G -> A	=
		Deletion	18 bp inframe (6 AA) deletion	cbtA	CP4-44 prophage; toxin of the YeeV-YeeU toxin-antitoxin system	del [18 bp]	del R101-A106
		Point mutation	Non-synonymous	fliP	Flagellar biosynthesis protein	G -> A	S202N
	K56-75 TMPR	Point mutation		Intergenic region (58 bp upstream of folA)	Dihydrofolate reductase (EC 1.5.1.3)	C -> T		Drug target overproduction	Huovinen, P. Resistance to trimethoprim-sulfamethoxazole. Clin Infect Dis. 32, 1608-1614 (2001).	None	FolA overexpression
		Point mutation	Non-synonymous		hypothetical transposase	A -> G	T245A
		Point mutation	Non-synonymous		Putative ECA polysaccharide chain elongation protein	T -> C	F335S
	K56-78 TMPR	Point mutation		Intergenic region (58 bp upstream of folA)	Dihydrofolate reductase (EC 1.5.1.3)	C -> T		Drug target overproduction	Huovinen, P. Resistance to trimethoprim-sulfamethoxazole. Clin Infect Dis. 32, 1608-1614 (2001).	None	FolA overexpression
		Rearrangement	296 bp inversion	fimE	Tyrosine recombinase/inversion of on/off regulator of fimA
